# Supplementary material for: Correlation between Serum Level of Monocyte Chemoattractant Protein-1 and Postoperative Recurrence of Spinal Tuberculosis in the Chinese Han Population
Source: PLoS One. 2015 May 11;10(5):e0125756. doi: 10.1371/journal.pone.0125756 (PMC4427401; doi:10.1371/journal.pone.0125756)
Supplement: S1 Table — (XLSX) [file pone.0125756.s001.xlsx]

## Sheet: Sheet1
gender	age (years)	TB lesions	Complications	Last follow-up before recurrence (months)	MCP-1 at Last follow-up before recurrence (ng/L)	recurrence (months after surgery)	During recurrence (ng/L)	Last follow-up after recurrence (years)	MCP-1 at Last follow-up after recurrence (ng/L)
M	23	L3-5TB	abscess	3	104.2	6	121.6	3	75.8
M	24	T12L1TB	abscess	1	90.5	3	106.9	1	65.9
M	12	T12、L1、L2 TB	abscess	6	132.9	12	158.9	4	52.3
F	38	T11、12TB	Bone destruction	6	91.9	12	271.2	5	62.6
F	5	T1-7TB	Bone destruction	18	82.7	24	102.7	5	57.3
M	27	L4、5TB	fistula	0.5	100.9	1	152.4	2	46.7
M	56	T8-10TB	fistula	0.5	87.5	1	127.6	3	49.8
F	30	T3-12TB	fistula	1	145.5	3	147.5	1	64.4
F	42	L5/S1TB	fistula	3	76.6	6	136.3	1	42.4
F	63	L4.5TB	fistula	1	130.5	3	140.5	4	59.5
F	27	L5TB	fistula	0.5	161.3	1	270.9	1	53
				3.68182
gender	age (years)	TB lesions	follow-up (years)	MCP-1 at Last follow-up (ng/L)
M	40	C4，5TB	1	50.5
M	63	T4、5TB	2	61
F	67	L2.3TB	4	49
M	29	T11TB	4	51
F	59	T7、8TB	1	51
F	36	T12L1TB	5	61
M	61	C5-6TB	1	75
M	42	T7、8TB	5	51.2
M	40	T11、12TB	3	52.2
M	40	T11.12TB	4	61.5
M	43	L3TB	1	51.5
F	36	L3、4TB	5	52
M	26	L5TB	4	52
F	27	L3.4TB	2	52
F	23	L5S1TB	2	62
F	58	T4、5、6 TB	5	62
M	46	T6.7TB	3	52
M	24	L4、5TB	2	52
M	47	L5S1TB	2	42.2
F	32	T12TB	1	52.4
M	60	L3,4TB	2	62.4
M	56	T7、8TB	1	42.5
F	34	L1、2TB	5	62.5
F	29	L5TB	2	42.5
M	24	L2、3TB	2	52.6
F	78	L4.5TB	3	42.7
F	70	T7、8TB	5	32.9
F	61	T12TB	1	43
F	23	L3、4 TB	3	52
F	25	T10-12TB	5	43
M	54	T8.9TB	3	43
F	31	T6-10TB	4	63
M	58	T12L1TB	2	42.1
M	50	T6，7TB	2	53.2
M	51	C5TB	5	43.2
M	31	C5TB	4	83.4
M	15	L2.3TB	3	35.5
M	46	T5、6 TB	5	43.6
M	24	T8、9TB	1	53.7
F	43	T2-4TB	2	43.8
M	65	T12,L1TB	2	73.8
F	34	L5，S1TB	2	43.8
M	57	L1、2TB	5	73.8
M	16	T1.2TB	3	63.8
F	47	L1、2TB	1	54
F	24	L4，5TB	1	34
M	30	L4，5TB	5	64
M	67	C7T1TB	3	34
M	37	T8-L2TB	3	64
F	53	L4、5TB	1	34.7
F	37	S1TB	3	54.7
M	60	T10.11TB	4	54.7
M	27	L3，4TB	1	34.7
M	7	T12、L1 TB	1	44.7
M	61	T7.8TB	2	54.8
M	54	L3.4TB	4	74.9
M	41	L1.2TB	3	65
F	46	L2，3TB	1	65
M	58	L3TB	1	45
M	47	T8,9TB	1	58
F	42	L1、2TB,T3、4TB	1	48
M	36	T7-L4TB	1	45
F	33	L1、2TB	1	55
M	41	L4.5TB	3	55.3
F	17	L4、5TB	1	53.5
M	60	L5、S1TB	2	55.7
M	29	C7TB	1	35.7
F	2	L5，S1TB	1	45.8
M	21	T4,9TB	2	55.8
F	34	L3.4TB	3	76
F	45	L5/S1TB	1	56
M	69	T5-7TB	2	46
F	68	T11，12TB	3	36
M	20	L1-3TB	2	46
F	35	T8.9TB	4	46
M	40	L1，2TB	1	56.1
F	36	T11、12L1TB	1	36.2
F	65	T12L1TB	1	56.4
M	68	L3.4TB	2	36.7
F	52	T7.8TB	4	56.8
M	42	T4TB	1	47
F	12	T7TB，	1	37
M	55	L2,3TB	2	47.1
F	27	L5TB	1	37.2
M	27	T7-12+L3TB	1	77.4
M	43	C4/5TB	2	57.6
F	53	C5,6TB	2	37.6
M	39	L4、5TB	1	47.6
M	23	L3TB	2	57.6
F	66	L4、5TB	1	57.6
M	25	L1、2TB	1	47.7
M	57	L4.5TB	1	47.9
F	37	L1，2TB	1	57.9
F	42	L1、2 TB	1	56.9
F	63	L1、2TB	1	68
M	58	T7-9TB	3	48
F	63	L4，5TB	1	38
M	27	T9-12TB	1	48
F	23	T2.3，T7-9TB	2	38
M	40	L1-3TB	2	59
F	17	T4、5TB	1	58
M	38	T11/12TB	2	52
F	66	T12、L1 TB	1	48
M	71	L3TB	1	68
M	70	L1,2TB	1	38.2
F	47	L1、2TB	1	55.4
M	16	L4TB	1	38.4
F	24	L4、5TB	1	48.5
M	11	T11-L2TB	1	38.6
F	36	T11，12TB	1	68.6
F	46	T4.5TB	2	58.6
F	44	T9.10TB	2	52.8
M	26	L5，S1TB	1	48.8
F	24	S1TB	2	38.9
M	30	T7-10TB	1	49
F	49	L2TB	1	79
F	40	T4-7TB	1	54
F	56	L5TB	1	39
M	53	T5、6TB	1	46
F	45	L3/4TB	1	39
M	32	T10，11TB	1	39.1
M	41	T4，5TB	1	49.1
M	71	L5/S1TB	1	39.2
M	54	L5，S1TB	1	55.2
F	62	T6TB	3	59.4
M	53	L2、3TB，	1	39.4
M	8	T10-12TB	2	67.4
M	62	L5S1TB	2	39.4
M	50	L4.5TB	4	39.6
M	32	L4.5TB	2	59.7
M	3	T9TB	1	39.7
M	59	T5、6TB	1	49.9
F	22	L2、3TB	2	65.3
M	53	L3.4TB	2	60.5
M	14	T9,10TB	4	41
F	46	T11、12TB	4	51.2
M	61	L4，5TB，	1	62.5
M	45	T10TB	4	41.5
M	52	C4-6TB	5	51.6
F	63	T12，L1TB	1	42
F	28	L2TB	4	52
F	26	S1TB	3	42
M	26	L1，2TB	1	42.1
M	21	T11、12TB	2	51.3
F	9	C7-T5TB	1	42.5
F	67	T7-9TB	1	42.5
F	32	L3.4TB	2	52.6
F	13	L1、2TB	2	42.6
M	29	T11-L2TB	2	43
M	25	S1TB	4	43
F	32	C5-7TB	4	53.3
F	59	T11，12TB	4	53.3
M	18	T6，7TB	4	43.9
M	59	T12L1TB	2	44
M	50	L4，5TB	4	64.3
F	17	T9-11TB	2	44.3
M	72	L4.5TB	3	74.9
M	36	L1-3TB	2	45
